# Supplementary material for: Genomic insights into the comorbidity between type 2 diabetes and schizophrenia
Source: Schizophrenia (Heidelb). 2024 Feb 21;10(1):22. doi: 10.1038/s41537-024-00445-5 (PMC10881980; doi:10.1038/s41537-024-00445-5)
Supplement: Supplementary file 2 — Supplemental Table 1 [file 41537_2024_445_MOESM2_ESM.xlsx]

## Sheet: info_sheet
Table S1: Genetic correlation analysis between type 2 diabetes (T2D) and schizophrenia (SCZ) using LD score regression.
Columns	Definition
p1	First trait for the genetic correlation analysis
p2	Second trait for the genetic correlation analysis
rg	Estimated genetic correlation
se	Standard error of rg
p	P-value of rg
-

## Sheet: Sheet1
Table S1: Genetic correlation analysis between type 2 diabetes (T2D) and schizophrenia (SCZ) using LD score regression.
p1	p2	rg	se	p
T2D.european	SCZ.european	-0.0496	0.019318	0.010258
T2D.european	SCZ.multiancestry	-0.0474	0.017809	0.0077672
T2D.multiancestry	SCZ.european	-0.0319	0.017103	0.062145
T2D.multiancestry	SCZ.multiancestry	-0.0361	0.015824	0.022553
