# Supplementary material for: Genomic insights into the comorbidity between type 2 diabetes and schizophrenia
Source: Schizophrenia (Heidelb). 2024 Feb 21;10(1):22. doi: 10.1038/s41537-024-00445-5 (PMC10881980; doi:10.1038/s41537-024-00445-5)
Supplement: Supplementary file 3 — Supplemental Table 2 [file 41537_2024_445_MOESM3_ESM.xlsx]

## Sheet: info_sheet
Table S2: Mendelian randomization (MR) analysis between type 2 diabetes (T2D), schizophrenia (SCZ) and endophenotypes of T2D.
Table S2A: Mendelian randomization analysis between type 2 diabetes (T2D), schizophrenia (SCZ) and endophenotypes of T2D using inverse variance weighted, weighted median and MR-Egger.
Table S2B: Steiger-filtered results of Mendelian randomization analysis between type 2 diabetes (T2D), schizophrenia (SCZ) and endophenotypes of T2D using inverse variance weighted.
Table S2C: European ancestry only results of Mendelian randomization analysis between type 2 diabetes (T2D), schizophrenia (SCZ) and endophenotypes of T2D using inverse variance weighted.
Significant results of the inverse variance weighted method after multiple testing correction are highlighted in blue.
Columns	Definition
exposure	Exposure trait of MR analysis
outcome	Outcome trait of MR analysis
nsnp	Number of instrumental variables (IVs) included in the MR analysis
Fstat	F-statistics of IVs
beta	Effect estimate of exposure on outcome, log(OR)
se	Standard error of beta
pval	P-value of MR analysis
OR	Odds ratio of effect of MR analysis
OR_lci95	Lower bound of 95% confidence interval of OR
OR_uci95	Upper bound of 95% confidence interval of OR
Q	Q-statistic
Q_df	Degrees of freedom of Q-statistic
Q_pval	P-value of Q-statistic
p.adj	FDR adjusted P-value of MR analysis

## Sheet: MR_multiancestry
Table S2A: Mendelian randomization analysis between type 2 diabetes (T2D), schizophrenia (SCZ) and endophenotypes of T2D using inverse variance weighted, weighted median and MR-Egger.
Significant results of the inverse variance weighted method after multiple testing correction are highlighted in blue.
exposure	outcome	nsnp	Fstat	Inverse variance weighted										Weighted median							MR Egger
				beta	se	pval	OR	OR_lci95	OR_uci95	Q	Q_df	Q_pval	p.adj.fdr_Inverse variance weighted	beta	se	pval	OR	OR_lci95	OR_uci95	p.adj.fdr	beta	se	pval	OR	OR_lci95	OR_uci95	Q	Q_df	Q_pval	plt.egger_intercept	plt.pval	plt.se	p.adj.fdr
T2D.multiancestry	SCZ.multiancestry	182	89.8262	-0.00525171	0.0208906	0.801512	0.994762	0.954854	1.03634	691.402	201	4.38451e-55	0.999916	-0.0161333	0.0209058	0.440285	0.983996	0.944491	1.02515	0.674588	-0.0788955	0.0461897	0.089174	0.924137	0.844148	1.0117	680.558	200	1.11953e-53	0.00461314	0.0757451	0.00258411	0.535044
SCZ.multiancestry	2hGlu	206	45.0057	0.00780365	0.0129508	0.546802	1.00783	0.982574	1.03374	241.193	205	0.042321	0.695929	0.00776395	0.0186229	0.676749	1.00779	0.971672	1.04526	0.728806	0.0367345	0.0511308	0.473306	1.03742	0.938491	1.14677	240.789	204	0.0396625	-0.00176421	0.559222	0.00301596	0.994593
SCZ.multiancestry	FG	206	45.0057	-0.000255801	0.00327779	0.937796	0.999744	0.993342	1.00619	352.813	205	6.24285e-10	0.937796	0.00186926	0.00394212	0.635375	1.00187	0.99416	1.00964	0.728806	-0.0136825	0.0131071	0.297766	0.986411	0.961393	1.01208	350.888	204	7.14839e-10	0.000814891	0.291315	0.000770231	0.994593
SCZ.multiancestry	FI	206	45.0057	0.000734069	0.00354424	0.835919	1.00073	0.993807	1.00771	321.103	205	3.8724e-07	0.914797	0.00197853	0.0044032	0.653188	1.00198	0.99337	1.01067	0.728806	0.000672377	0.0142383	0.962381	1.00067	0.973133	1.02899	321.103	204	3.05853e-07	3.73234e-06	0.996434	0.000834152	0.994593
SCZ.multiancestry	HbA1c	206	45.0057	-0.00491452	0.00222644	0.0272901	0.995098	0.990765	0.999449	295.709	205	3.41599e-05	0.191031	-0.00536029	0.00289458	0.0640491	0.994654	0.989027	1.00031	0.179337	-0.00327014	0.00879803	0.710509	0.996735	0.979695	1.01407	295.655	204	2.83143e-05	-0.000100064	0.846977	0.000517871	0.994593
SCZ.multiancestry	T2D.multiancestry	179	45.3347	-0.0179032	0.0141962	0.207262	0.982256	0.955302	1.00997	649.103	178	8.1368e-55	0.420023	-0.0180165	0.012615	0.15324	0.982145	0.958159	1.00673	0.282202	-0.064333	0.0591412	0.278168	0.937693	0.835062	1.05294	646.713	177	1.01422e-54	0.0027904	0.41974	0.00345023	0.994593
SCZ.multiancestry	BMI	205	45.0219	-0.0218889	0.00736806	0.00297039	0.978349	0.964322	0.99258	1860.8	204	6.9766e-265	0.0415855	-0.0257109	0.0050347	3.27775e-07	0.974617	0.965047	0.984282	4.58884e-06	0.0147166	0.0284317	0.605292	1.01483	0.95982	1.07298	1844.66	203	3.07108e-262	-0.00224154	0.184076	0.00168177	0.994593
SCZ.multiancestry	body_fat_percentage	152	44.6182	-0.00569525	0.00654987	0.384563	0.994321	0.981638	1.00717	821.861	151	7.78188e-93	0.631543	-0.0116247	0.0052207	0.0259701	0.988443	0.97838	0.998609	0.0908955	0.0040763	0.0234128	0.862017	1.00408	0.959049	1.05123	820.827	150	5.06598e-93	-0.000618013	0.66432	0.00142132	0.994593
SCZ.multiancestry	whole_body_fat_mass	152	44.6182	-0.0113456	0.00835908	0.174694	0.988719	0.972652	1.00505	805.996	151	5.09797e-90	0.420023	-0.00933723	0.00698681	0.181416	0.990706	0.977232	1.00437	0.282202	-0.00813126	0.0298976	0.786019	0.991902	0.935447	1.05176	805.928	150	2.25347e-90	-0.000203292	0.910968	0.00181499	0.994593
SCZ.multiancestry	WHR	205	45.0219	-0.010715	0.00630688	0.089331	0.989342	0.977188	1.00165	1263.97	204	3.19491e-152	0.416878	-0.00769901	0.0049008	0.11619	0.992331	0.982844	1.00191	0.271109	0.0100469	0.0244007	0.680958	1.0101	0.962926	1.05958	1259.16	203	9.66606e-152	-0.00127221	0.379445	0.00144431	0.994593
2hGlu	SCZ.multiancestry	12	59.2871	-0.0117571	0.0849588	0.889936	0.988312	0.836711	1.16738	59.3324	11	1.23332e-08	0.889936	-0.0551327	0.0495261	0.26562	0.94636	0.858813	1.04283	0.53124	-0.0651834	0.242684	0.793702	0.936896	0.582257	1.50754	59.0022	10	5.59514e-09	0.00410692	0.817761	0.0173599	0.85997
FG	SCZ.multiancestry	66	124.089	-0.119454	0.0685814	0.0815464	0.887405	0.77579	1.01508	129.214	65	3.78984e-06	0.38055	-0.103918	0.0744863	0.162976	0.901299	0.77887	1.04297	0.53124	-0.134303	0.129869	0.304963	0.874325	0.677839	1.12777	129.178	64	2.64592e-06	0.000405074	0.893003	0.00299962	0.682536
FI	SCZ.multiancestry	35	52.1048	-0.168086	0.173089	0.331499	0.845281	0.602095	1.18669	116.773	34	5.23521e-11	0.760911	-0.00569358	0.154206	0.970547	0.994323	0.734961	1.34521	0.970547	-0.0236597	0.56462	0.966828	0.976618	0.322931	2.95352	116.517	33	3.0021e-11	-0.00246589	0.789509	0.00916261	0.966828
HbA1c	SCZ.multiancestry	70	104.804	0.0299938	0.127136	0.813496	1.03045	0.803167	1.32205	249.808	69	2.63849e-22	0.876072	0.137225	0.110294	0.213433	1.14709	0.924086	1.4239	0.53124	0.399429	0.23386	0.0922007	1.49097	0.942767	2.35795	237.607	68	1.18669e-20	-0.00713607	0.0659933	0.00381904	0.258162
T2D.multiancestry	SCZ.multiancestry	202	89.8262	-0.00525171	0.0208906	0.801512	0.994762	0.954854	1.03634	691.402	201	4.38451e-55	0.876072	-0.0161333	0.0205038	0.431375	0.983996	0.945236	1.02435	0.603924	-0.0788955	0.0461897	0.089174	0.924137	0.844148	1.0117	680.558	200	1.11953e-53	0.00461314	0.0757451	0.00258411	0.258162
BMI	SCZ.multiancestry	527	70.5198	-0.208198	0.0494028	2.50557e-05	0.812046	0.737103	0.894609	2340.21	526	2.4917e-226	0.000350779	-0.0574697	0.04653	0.21679	0.944151	0.861855	1.0343	0.53124	0.281054	0.13711	0.0408768	1.32452	1.01239	1.73289	2276.98	525	4.93992e-216	-0.00841173	0.000150546	0.00220313	0.227386
body_fat_percentage	SCZ.multiancestry	199	55.8154	-0.0612246	0.0885196	0.489157	0.940612	0.79079	1.11882	926.546	198	1.52658e-94	0.760911	-0.0260988	0.0806217	0.74615	0.974239	0.831838	1.14102	0.807584	0.245824	0.298373	0.411004	1.27867	0.712491	2.29478	921.117	197	5.98566e-94	-0.00495576	0.282554	0.00459911	0.682536
whole_body_fat_mass	SCZ.multiancestry	216	59.0094	-0.0549496	0.0636323	0.387836	0.946533	0.835547	1.07226	983.341	215	1.46481e-98	0.760911	-0.0499988	0.0585941	0.393489	0.951231	0.848027	1.06699	0.603924	0.166648	0.180286	0.356345	1.18134	0.829681	1.68204	975.478	214	1.48711e-97	-0.00480277	0.190463	0.00365682	0.682536
WHR	SCZ.multiancestry	340	64.7251	-0.147024	0.057965	0.0111991	0.863273	0.770562	0.96714	1338.83	339	1.03938e-118	0.078394	-0.113178	0.0529751	0.0326439	0.892992	0.804923	0.990697	0.449061	0.0423262	0.165703	0.798544	1.04323	0.753932	1.44355	1332.96	338	4.69047e-118	-0.00324834	0.223449	0.00266335	0.85997
SCZ.multiancestry	T2D.multiancestry	179	45.3347	-0.0179032	0.0141962	0.207262	0.982256	0.955302	1.00997	649.103	178	8.1368e-55	0.240648	-0.0180165	0.0128273	0.160159	0.982145	0.95776	1.00715	0.160159	-0.064333	0.0591412	0.278168	0.937693	0.835062	1.05294	646.713	177	1.01422e-54	0.0027904	0.41974	0.00345023	0.648983

## Sheet: MR_Steiger_filtered
Table S2B: Steiger-filtered results of Mendelian randomization analysis between type 2 diabetes (T2D), schizophrenia (SCZ) and endophenotypes of T2D using inverse variance weighted.
Significant results of the inverse variance weighted method after multiple testing correction are highlighted in blue.
exposure	outcome	nsnp	Fstat	Inverse variance weighted
				beta	se	pval	OR	OR_lci95	OR_uci95	Q	Q_df	Q_pval	p.adj.fdr_Inverse variance weighted
T2D.multiancestry	SCZ.multiancestry	77	156.832	-0.0217236	0.0138292	0.116219	0.978511	0.952344	1.0054	74.1718	76	0.537952	0.476631
SCZ.multiancestry	2hGlu	150	48.3164	0.00809322	0.0135028	0.548923	1.00813	0.981796	1.03516	67.7348	149	1	0.64041
SCZ.multiancestry	FG	204	45.1177	0.00142829	0.00299826	0.633808	1.00143	0.995562	1.00733	290.012	203	5.83741e-05	0.682563
SCZ.multiancestry	FI	200	45.3572	0.00197852	0.00329448	0.548136	1.00198	0.995531	1.00847	263.879	199	0.00141222	0.64041
SCZ.multiancestry	HbA1c	199	45.263	-0.00394221	0.00201234	0.0501107	0.996066	0.992145	1	226.92	198	0.0776418	0.175387
SCZ.multiancestry	T2D.multiancestry	179	45.3347	-0.0179032	0.0141962	0.207262	0.982256	0.955302	1.00997	649.103	178	8.1368e-55	0.414524
SCZ.multiancestry	BMI	200	45.1839	-0.0191193	0.00685113	0.00525966	0.981062	0.967976	0.994325	1538.78	199	1.70522e-205	0.0368176
SCZ.multiancestry	body_fat_percentage	149	44.7291	-0.00433526	0.00593794	0.465331	0.995674	0.984153	1.00733	650.997	148	3.26114e-64	0.64041
SCZ.multiancestry	whole_body_fat_mass	147	44.8832	-0.0108871	0.00737715	0.140001	0.989172	0.974972	1.00358	590.889	146	7.90635e-55	0.392004
SCZ.multiancestry	WHR	203	45.1381	-0.00807127	0.0059464	0.174674	0.991961	0.980467	1.00359	1105.01	202	2.50881e-124	0.407574
2hGlu	SCZ.multiancestry	12	59.2871	-0.0117571	0.0849588	0.889936	0.988312	0.836711	1.16738	59.3324	11	1.23332e-08	0.889936
FG	SCZ.multiancestry	64	127.065	-0.121823	0.0651303	0.061422	0.885305	0.779207	1.00585	112.275	63	0.000134165	0.682531
FI	SCZ.multiancestry	32	53.6877	-0.206073	0.141837	0.146257	0.813774	0.616268	1.07458	67.7509	31	0.000149617	0.682531
HbA1c	SCZ.multiancestry	68	106.967	0.103113	0.0952254	0.278885	1.10862	0.919864	1.3361	134.676	67	1.87024e-06	0.727255
T2D.multiancestry	SCZ.multiancestry	77	156.832	-0.0217236	0.0138292	0.116219	0.978511	0.952344	1.0054	74.1718	76	0.537952	0.682531
BMI	SCZ.multiancestry	294	88.5061	0.0395628	0.0329983	0.230554	1.04036	0.975199	1.10987	400.845	293	2.80008e-05	0.727255
body_fat_percentage	SCZ.multiancestry	155	60.0744	-0.0167769	0.0618691	0.786262	0.983363	0.871064	1.11014	294.813	154	6.6477e-11	0.889936
whole_body_fat_mass	SCZ.multiancestry	166	64.5819	-0.00875712	0.0456783	0.847967	0.991281	0.906389	1.08412	326.628	165	1.02504e-12	0.889936
WHR	SCZ.multiancestry	200	78.4956	-0.0356306	0.0352185	0.311681	0.964997	0.900632	1.03396	205.077	199	0.368845	0.727255
SCZ.multiancestry	T2D.multiancestry	179	45.3347	-0.0179032	0.0141962	0.207262	0.982256	0.955302	1.00997	649.103	178	8.1368e-55	0.240648

## Sheet: MR_European
Table S2C: European ancestry only results of Mendelian randomization analysis between type 2 diabetes (T2D), schizophrenia (SCZ) and endophenotypes of T2D using inverse variance weighted.
Significant results of the inverse variance weighted method after multiple testing correction are highlighted in blue.
exposure	outcome	nsnp	Fstat	Inverse variance weighted										Weighted median							MR Egger
				beta	se	pval	OR	OR_lci95	OR_uci95	Q	Q_df	Q_pval	p.adj.fdr_Inverse variance weighted	beta	se	pval	OR	OR_lci95	OR_uci95	p.adj.fdr	beta	se	pval	OR	OR_lci95	OR_uci95	Q	Q_df	Q_pval	plt.egger_intercept	plt.pval	plt.se	p.adj.fdr
T2D.european	SCZ.european	181	76.2711	0.00586553	0.021318	0.783205	1.00588	0.96472	1.0488	611.829	180	1.9596e-48	0.783205	-0.0284173	0.0236271	0.229076	0.971983	0.927997	1.01805	0.458151	-0.0945334	0.0482714	0.0517404	0.909797	0.827666	1.00008	594.094	179	5.61626e-46	0.0073367	0.0219383	0.00317385	0.310443
SCZ.european	2hGlu	149	44.5729	0.00508294	0.0132886	0.702087	1.0051	0.979256	1.03162	168.752	148	0.116562	0.854755	0.0163993	0.0179338	0.360489	1.01653	0.981424	1.0529	0.631693	0.102864	0.0532814	0.0554597	1.10834	0.998434	1.23035	164.732	147	0.150615	-0.00661079	0.0601908	0.0034904	0.499138
SCZ.european	FG	149	44.5729	0.00123924	0.00296226	0.675695	1.00124	0.995444	1.00707	192.618	148	0.00800584	0.854755	0.00474267	0.00408718	0.245895	1.00475	0.996737	1.01284	0.631693	-0.010618	0.0122272	0.386597	0.989438	0.966008	1.01344	191.318	147	0.00817928	0.000796677	0.319187	0.000797062	0.649793
SCZ.european	FI	149	44.5729	0.00185144	0.00380155	0.626243	1.00185	0.994416	1.00935	246.82	148	6.30233e-07	0.854755	0.00223689	0.00452268	0.620887	1.00224	0.993394	1.01116	0.698498	0.0148079	0.0157583	0.348921	1.01492	0.98405	1.04675	245.621	147	6.19558e-07	-0.000868027	0.398224	0.0010245	0.649793
SCZ.european	HbA1c	149	44.5729	-0.00259133	0.00228039	0.255807	0.997412	0.992964	1.00188	207.065	148	0.000975483	0.854755	-0.00188744	0.00305697	0.536956	0.998114	0.992152	1.00411	0.690372	-0.00833347	0.00920718	0.36689	0.991701	0.973965	1.00976	206.483	147	0.000887485	0.000387533	0.520709	0.000601948	0.649793
SCZ.european	T2D.european	149	44.5729	-0.0168422	0.0165255	0.308126	0.983299	0.95196	1.01567	493.012	148	1.11778e-38	0.854755	-0.0121742	0.0151333	0.421128	0.9879	0.959028	1.01764	0.631693	-0.0151358	0.0672326	0.822194	0.984978	0.86337	1.12371	493.01	147	6.08084e-39	-0.000115255	0.979142	0.00440084	0.822194
SCZ.european	BMI	148	44.5724	-0.0143997	0.00829534	0.082585	0.985703	0.969807	1.00186	1609.07	147	3.71501e-244	0.743265	-0.0180526	0.00498908	0.0002964	0.982109	0.972553	0.99176	0.0026676	-0.0155267	0.0324484	0.633006	0.984593	0.923924	1.04925	1609.06	146	1.12363e-244	7.68836e-05	0.971383	0.00213951	0.712132
SCZ.european	body_fat_percentage	103	45.4704	-0.000110376	0.00778195	0.988684	0.99989	0.984754	1.01526	696.872	102	2.32458e-89	0.988684	-0.00527105	0.005377	0.32694	0.994743	0.984314	1.00528	0.631693	-0.0136607	0.0283193	0.630578	0.986432	0.933171	1.04273	695.166	101	1.83224e-89	0.000957439	0.619711	0.00192336	0.712132
SCZ.european	whole_body_fat_mass	103	45.4704	-0.0065749	0.0103783	0.526392	0.993447	0.973443	1.01386	746.305	102	1.30477e-98	0.854755	-0.00636907	0.00739175	0.388882	0.993651	0.979359	1.00815	0.631693	-0.0354734	0.0376954	0.348923	0.965148	0.896411	1.03916	741.634	101	3.62424e-98	0.00204191	0.426993	0.00256017	0.649793
SCZ.european	WHR	148	44.5724	-0.0020739	0.00678263	0.759782	0.997928	0.98475	1.01128	991.163	147	3.29695e-125	0.854755	0.000636707	0.00508826	0.900419	1.00064	0.990707	1.01067	0.900419	0.0208074	0.0264756	0.433195	1.02103	0.969393	1.07541	985.765	146	1.26683e-124	-0.00156084	0.372729	0.00174568	0.649793
2hGlu	SCZ.european	12	59.2871	-0.026299	0.0862693	0.760482	0.974044	0.822516	1.15349	48.8343	11	1.01298e-06	0.975433	-0.0349616	0.0567093	0.537561	0.965642	0.864061	1.07917	0.967609	-0.0301672	0.242475	0.903453	0.970283	0.603253	1.56062	48.8329	10	4.37074e-07	0.000300284	0.986619	0.0174633	0.955756
FG	SCZ.european	68	121.772	-0.138517	0.0813381	0.0885713	0.870648	0.742346	1.02113	139.781	67	4.73445e-07	0.265714	-0.125228	0.0967792	0.195679	0.882295	0.729851	1.06658	0.545167	-0.078402	0.154894	0.614428	0.924593	0.682499	1.25256	139.34	66	3.61561e-07	-0.00157666	0.649111	0.00344937	0.85413
FI	SCZ.european	35	52.1048	-0.168285	0.191757	0.380165	0.845113	0.580347	1.23067	111.786	34	3.20188e-10	0.855371	-0.0282511	0.163373	0.862711	0.972144	0.705773	1.33905	0.997424	-0.0340676	0.609404	0.955756	0.966506	0.292731	3.1911	111.604	33	1.82346e-10	-0.00231558	0.817666	0.00996396	0.955756
HbA1c	SCZ.european	72	103.346	0.0721567	0.14677	0.62298	1.07482	0.806128	1.43308	265.066	71	3.55379e-24	0.975433	0.320478	0.128123	0.0123725	1.37779	1.07182	1.7711	0.111352	0.521349	0.267109	0.0549608	1.6843	0.997818	2.84307	250.799	70	3.52507e-22	-0.0085723	0.0498873	0.00429593	0.164882
T2D.european	SCZ.european	181	76.2711	0.00586553	0.021318	0.783205	1.00588	0.96472	1.0488	611.829	180	1.9596e-48	0.975433	-0.0284173	0.0243036	0.242297	0.971983	0.926768	1.0194	0.545167	-0.0945334	0.0482714	0.0517404	0.909797	0.827666	1.00008	594.094	179	5.61626e-46	0.0073367	0.0219383	0.00317385	0.164882
BMI	SCZ.european	530	70.5479	-0.193201	0.053964	0.000343357	0.824316	0.741581	0.916282	2168.97	529	7.374e-197	0.00309021	-0.00016951	0.0525127	0.997424	0.999831	0.902042	1.10822	0.997424	0.380726	0.149162	0.0109779	1.46335	1.09239	1.96027	2101.47	528	4.08369e-186	-0.00985245	4.43193e-05	0.00239244	0.0988011
body_fat_percentage	SCZ.european	199	55.8154	-0.00306544	0.0995431	0.975433	0.996939	0.82023	1.21172	915.866	198	1.02476e-92	0.975433	-0.0242407	0.0926158	0.793527	0.976051	0.814022	1.17033	0.997424	0.387065	0.331923	0.244972	1.47265	0.768354	2.82253	908.865	197	7.44917e-92	-0.0063073	0.219449	0.00511991	0.44095
whole_body_fat_mass	SCZ.european	218	58.8327	-0.00497578	0.069663	0.943058	0.995037	0.868042	1.14061	939.391	217	1.74491e-90	0.975433	-0.00538302	0.0665281	0.935511	0.994631	0.873036	1.13316	0.997424	0.256114	0.195445	0.191448	1.2919	0.88077	1.89494	930.59	216	2.49118e-89	-0.00566478	0.154368	0.00396338	0.430757
WHR	SCZ.european	344	64.4087	-0.129863	0.0638784	0.0420548	0.878216	0.774866	0.995349	1277.73	343	1.05823e-107	0.189247	-0.10249	0.0611139	0.0935363	0.902587	0.800697	1.01744	0.420914	0.0770702	0.177446	0.664323	1.08012	0.762826	1.52938	1271.92	342	4.60637e-107	-0.00357504	0.212219	0.00286043	0.85413
SCZ.european	T2D.european	149	44.5729	-0.0168422	0.0165255	0.308126	0.983299	0.95196	1.01567	493.012	148	1.11778e-38	0.308126	-0.0121742	0.0151205	0.420735	0.9879	0.959052	1.01762	0.420735	-0.0151358	0.0672326	0.822194	0.984978	0.86337	1.12371	493.01	147	6.08084e-39	-0.000115255	0.979142	0.00440084	0.822194
