# Supplementary material for: Genomic insights into the comorbidity between type 2 diabetes and schizophrenia
Source: Schizophrenia (Heidelb). 2024 Feb 21;10(1):22. doi: 10.1038/s41537-024-00445-5 (PMC10881980; doi:10.1038/s41537-024-00445-5)
Supplement: Supplementary file 4 — Supplemental Table 3 [file 41537_2024_445_MOESM4_ESM.xlsx]

## Sheet: info_sheet
Table S3: Univariate Mendelian randomization analysis between childhood and adulthood body mass index (BMI) and type 2 diabetes (T2D) or schizophrenia (SCZ).
Table S3A: Univariate Mendelian randomization analysis between childhood and adulthood body mass index (BMI) and type 2 diabetes (T2D) or schizophrenia (SCZ) using inverse variance weighted, weighted median and MR-Egger .
Table S3B: European ancestry only univariate Mendelian randomization analysis between childhood and adulthood body mass index (BMI) and type 2 diabetes (T2D) or schizophrenia (SCZ) using inverse variance weighted, weighted median and MR-Egger .
Table S3C: Steiger-filtered univariate Mendelian randomization analysis between childhood and adulthood body mass index (BMI) and type 2 diabetes (T2D) or schizophrenia (SCZ) using inverse variance weighted.
Significant results of the inverse variance weighted method after multiple testing correction are highlighted in blue.
Columns	Definition
exposure	Exposure trait of MR analysis
outcome	Outcome trait of MR analysis
nsnp	Number of instrumental variables (IVs) included in the MR analysis
Fstat	F-statistics of IVs
beta	Effect estimate of exposure on outcome, log(OR)
se	Standard error of beta
pval	P-value of MR analysis
OR	Odds ratio of effect of MR analysis
OR_lci95	Lower bound of 95% confidence interval of OR
OR_uci95	Upper bound of 95% confidence interval of OR
Q	Q-statistic
Q_df	Degrees of freedom of Q-statistic
Q_pval	P-value of Q-statistic
p.adj	FDR adjusted P-value of MR analysis

## Sheet: Univariate_MR
Table S3A: Univariate Mendelian randomization analysis between childhood and adulthood body mass index (BMI) and type 2 diabetes (T2D) or schizophrenia (SCZ) using inverse variance weighted, weighted median and MR-Egger .
Significant results of the inverse variance weighted method after multiple testing correction are highlighted in blue.
exposure	outcome	nsnp	Fstat	Inverse variance weighted										Weighted median							MR Egger
				beta	se	pval	OR	OR_lci95	OR_uci95	Q	Q_df	Q_pval	p.adj.fdr_Inverse variance weighted	beta	se	pval	OR	OR_lci95	OR_uci95	p.adj.fdr	beta	se	pval	OR	OR_lci95	OR_uci95	Q	Q_df	Q_pval	plt.egger_intercept	plt.pval	plt.se	p.adj.fdr
child_bmi.european	SCZ.multiancestry	262	68.5875	-0.131905	0.0972458	0.174969	0.876424	0.724331	1.06045	1446.3	261	3.48335e-163	0.174969	-0.0726954	0.0852738	0.39394	0.929884	0.78676	1.09904	0.39394	0.047428	0.211778	0.822971	1.04857	0.692355	1.58806	1441.26	260	1.16761e-162	-0.00271376	0.341333	0.00284676	0.822971
child_bmi.european	T2D.multiancestry	232	70.5036	0.953456	0.076241	6.93838e-36	2.59466	2.23451	3.01286	1588.5	231	5.48343e-201	1.38768e-35	1.01831	0.0692665	6.32608e-49	2.7685	2.41704	3.17107	1.26522e-48	1.574	0.157011	7.40506e-20	4.82589	3.54754	6.5649	1461.59	230	5.77343e-178	-0.00952128	1.23374e-05	0.00213054	1.48101e-19
adult_bmi.european	SCZ.multiancestry	461	52.5486	-0.288257	0.0774912	0.000199324	0.749569	0.643946	0.872516	2125.09	460	1.42272e-211	0.000199324	-0.143791	0.0836714	0.0857016	0.866069	0.735072	1.02041	0.0857016	0.382927	0.229261	0.0955477	1.46657	0.935734	2.29855	2081.32	459	1.82838e-204	-0.00829928	0.00200727	0.00267117	0.0955477
adult_bmi.european	T2D.multiancestry	407	53.9541	1.27558	0.0759064	2.25742e-63	3.58077	3.08577	4.15518	3653.48	406	0	4.51484e-63	1.32953	0.0501453	6.77261e-155	3.77926	3.42549	4.16957	1.35452e-154	1.99448	0.219889	5.18749e-18	7.34841	4.77551	11.3075	3547.57	405	0	-0.00899785	0.000561371	0.0025876	1.0375e-17

## Sheet: European_subset
Table S3B: European ancestry only univariate Mendelian randomization analysis between childhood and adulthood body mass index (BMI) and type 2 diabetes (T2D) or schizophrenia (SCZ) using inverse variance weighted, weighted median and MR-Egger .
Significant results of the inverse variance weighted method after multiple testing correction are highlighted in blue.
exposure	outcome	nsnp	Fstat	Inverse variance weighted										Weighted median							MR Egger
				beta	se	pval	OR	OR_lci95	OR_uci95	Q	Q_df	Q_pval	p.adj.fdr_Inverse variance weighted	beta	se	pval	OR	OR_lci95	OR_uci95	p.adj.fdr	beta	se	pval	OR	OR_lci95	OR_uci95	Q	Q_df	Q_pval	plt.egger_intercept	plt.pval	plt.se	p.adj.fdr
child_bmi.european	SCZ.european	264	68.7507	-0.13959	0.108866	0.199765	0.869715	0.702601	1.07658	1452.61	263	1.45678e-163	0.199765	-0.0412129	0.0934803	0.659305	0.959625	0.798968	1.15259	0.659305	0.103447	0.234414	0.65936	1.10899	0.70047	1.75575	1445.05	262	1.37256e-162	-0.00371573	0.242877	0.00317457	0.65936
child_bmi.european	T2D.european	262	68.8609	0.883093	0.081241	1.60121e-27	2.41837	2.06238	2.8358	1470.29	261	1.80261e-167	3.20242e-27	1.08482	0.0799953	6.81333e-42	2.95891	2.52952	3.46119	1.36267e-41	1.49809	0.169362	1.42382e-16	4.47313	3.20958	6.23413	1380.86	260	6.152e-152	-0.00943222	5.44961e-05	0.00229856	2.84763e-16
adult_bmi.european	SCZ.european	464	52.4248	-0.287807	0.0855498	0.000767633	0.749906	0.63414	0.886805	2043.25	463	9.89958e-197	0.000767633	-0.0723664	0.0997989	0.468377	0.93019	0.764929	1.13116	0.468377	0.473802	0.250385	0.0590771	1.60609	0.98319	2.62362	1998.06	462	1.7903e-189	-0.00942453	0.00131599	0.00291577	0.0590771
adult_bmi.european	T2D.european	460	52.5154	1.53357	0.0837304	6.21892e-75	4.63469	3.93322	5.46126	3544.6	459	0	1.24378e-74	1.58805	0.058847	2.15853e-160	4.89417	4.36102	5.49251	4.31707e-160	1.80885	0.247512	1.21451e-12	6.10343	3.7574	9.91427	3533.82	458	0	-0.00340872	0.237895	0.00288433	2.42903e-12

## Sheet: Steiger_filtered
Table S3C: Steiger-filtered univariate Mendelian randomization analysis between childhood and adulthood body mass index (BMI) and type 2 diabetes (T2D) or schizophrenia (SCZ) using inverse variance weighted.
Significant results of the inverse variance weighted method after multiple testing correction are highlighted in blue.
exposure	outcome	nsnp	Fstat	Inverse variance weighted
				beta	se	pval	OR	OR_lci95	OR_uci95	Q	Q_df	Q_pval	p.adj.fdr_Inverse variance weighted
child_bmi.european	SCZ.multiancestry	241	70.3996	-0.0595113	0.0642374	0.354224	0.942225	0.830758	1.06865	551.312	240	1.53e-26	0.354224
child_bmi.european	T2D.multiancestry	232	70.5036	0.953456	0.076241	6.94e-36	2.59466	2.23451	3.01286	1588.5	231	5.48e-201	1.39e-35
adult_bmi.european	SCZ.multiancestry	431	52.9912	-0.152078	0.0627621	0.0153895	0.858922	0.759503	0.971354	1231.12	430	2.63e-78	0.0153895
adult_bmi.european	T2D.multiancestry	406	53.9835	1.31757	0.0542743	3.51e-130	3.73433	3.35748	4.15347	1860.38	405	8.8e-185	7.02e-130
