# Supplementary material for: Genomic insights into the comorbidity between type 2 diabetes and schizophrenia
Source: Schizophrenia (Heidelb). 2024 Feb 21;10(1):22. doi: 10.1038/s41537-024-00445-5 (PMC10881980; doi:10.1038/s41537-024-00445-5)
Supplement: Supplementary file 5 — Supplemental Table 4 [file 41537_2024_445_MOESM5_ESM.xlsx]

## Sheet: info_sheet
Table S4: Multivariate Mendelian randomization analysis between childhood and adulthood body mass index (BMI) and type 2 diabetes (T2D) or schizophrenia (SCZ).
Table S4A: Multivariate Mendelian randomization analysis between childhood and adulthood body mass index (BMI) and type 2 diabetes (T2D) or schizophrenia (SCZ).
Table S4B: European ancestry only multivariate Mendelian randomization analysis of causal inference analysis between childhood and adulthood body mass index (BMI) and type 2 diabetes (T2D) or schizophrenia (SCZ).
Significant results of the inverse variance weighted method after multiple testing correction are highlighted in blue.
Columns	Definition
exposure	Exposure trait of MR analysis
outcome	Outcome trait of MR analysis
nsnp	Number of instrumental variables (IVs) included in the MR analysis
beta	Effect estimate of exposure on outcome, log(OR)
se	Standard error of beta
pval	P-value of MR analysis
OR	Odds ratio of effect of MR analysis
lci95	Lower bound of 95% confidence interval of OR
uci95	Upper bound of 95% confidence interval of OR
effect.qhet	Effect estimate of exposure on outcome accounting for heterogeneity, pleiotropy, and weak instrument bias.
Qstat	Q-statistic
Q_pval	P-value of Q-statistic
p.adj	FDR adjusted P-value of MR analysis

## Sheet: MVMR
Table S4A: Multivariate Mendelian randomization analysis between childhood and adulthood body mass index (BMI) and type 2 diabetes (T2D) or schizophrenia (SCZ).
Significant results of the inverse variance weighted method after multiple testing correction are highlighted in blue.
exposure	outcome	nsnp	beta	se	OR	lci95	uci95	pval	p.adj.fdr	effect.qhet	Qstat	Q_pval
child_bmi.european	SCZ.multiancestry	469	0.0354587	0.130833	1.03609	0.801738	1.33896	0.786373	0.786373	0.253571	2659.74	2.0738e-279
adult_bmi.european	SCZ.multiancestry	517	-0.266993	0.117287	0.765679	0.608429	0.963569	0.0228213	0.0456426	-0.302862	2659.74	2.0738e-279
child_bmi.european	T2D.multiancestry	443	0.17358	0.117071	1.18956	0.945654	1.49636	0.138157	0.184209	0.180943	3813.07	0
adult_bmi.european	T2D.multiancestry	491	1.18618	0.102054	3.27456	2.68092	3.99967	3.14642e-31	1.25857e-30	1.1193	3813.07	0

## Sheet: European_subset
Table S4B: European ancestry only multivariate Mendelian randomization analysis of causal inference analysis between childhood and adulthood body mass index (BMI) and type 2 diabetes (T2D) or schizophrenia (SCZ).
Significant results of the inverse variance weighted method after multiple testing correction are highlighted in blue.
exposure	outcome	nsnp	beta	se	OR	lci95	uci95	pval	p.adj.fdr	effect.qhet	Qstat	Q_pval
adult_bmi.european	SCZ.european	519	-0.243027	0.130095	0.784251	0.607737	1.01203	0.0617524	0.123505	-0.308849	2572.21	1.47977e-263
child_bmi.european	SCZ.european	471	0.0145418	0.144395	1.01465	0.764546	1.34656	0.919782	0.919782	0.251504	2572.21	1.47977e-263
adult_bmi.european	T2D.european	515	1.61708	0.11899	5.03833	3.99025	6.3617	4.59352e-42	1.83741e-41	1.44462	3489.46	0
child_bmi.european	T2D.european	467	-0.141501	0.131834	0.868054	0.670391	1.124	0.283123	0.377497	-0.0252748	3489.46	0
