# Supplementary material for: Genomic insights into the comorbidity between type 2 diabetes and schizophrenia
Source: Schizophrenia (Heidelb). 2024 Feb 21;10(1):22. doi: 10.1038/s41537-024-00445-5 (PMC10881980; doi:10.1038/s41537-024-00445-5)
Supplement: Supplementary file 6 — Supplemental Table 5 [file 41537_2024_445_MOESM6_ESM.xlsx]

## Sheet: info_sheet
Table S5: Overview of genomic loci that colocalize between type 2 diabetes and schizophrenia with a posterior probability (PP4) > 0.8.
Regions marked with an asterisk did not reach a PP4>0.7 in the European ancestry only sensitivity analysis.
Columns	Definition
region	Number of each colocalized genomic locus
CHR	Chromosome
start	Lower limit of base pair position of region
end	Upper limit of base pair position of region
N_credset	Number of variants in the 95% credible set for the shared causal variant
lead.SNP	Variant with the highest posterior probability of being the shared causal variant
rsID	RsID of lead.SNP
POS	Base pair position of lead.SNP
PP4	Posterior probability for a shared causal variant in the region
SNP.PP4	Posterior probability for the lead.SNP being the shared causal variant

## Sheet: gwas_coloc
Table S5: Overview of genomic loci that colocalize between type 2 diabetes and schizophrenia with a posterior probability (PP4) > 0.8.
Regions marked with an asterisk did not reach a PP4>0.7 in the European ancestry only sensitivity analysis.
region	CHR	start	end	N_credset	lead.SNP	rsID	POS	PP4	SNP.PP4
1*	1	116532790	118532790	1	1:117532790_C_T	rs1127215	117532790	0.867	0.99997
2	6	117011723	119011723	6	6:118011723_C_T	rs72951506	118011723	0.957	0.438837
3	9	83311800	85311800	2	9:84311800_C_T	rs9410573	84311800	0.95	0.771647
4*	10	63914193	65914193	56	10:64914193_C_T	rs16918239	64914193	0.841	0.0406299
5	12	107629780	109629780	2	12:108629780_A_G	rs1426371	108629780	0.999	0.722022
6	14	32303540	34303540	1	14:33303540_C_T	rs12883788	33303540	0.996	0.979567
7*	17	75789886	77789886	17	17:76789886_C_T	rs62075587	76789886	0.81	0.263001
8*	7	103929064	105929064	7	7:104929064_A_C	rs6466055	104929064	0.95	0.201269
9	12	13410634	15410634	10	12:14410634_C_T	rs11055880	14410634	0.867	0.199504
10	17	33900836	35900836	10	17:34900836_C_G	rs3736166	34900836	0.97	0.23009
11	6	110821113	112821113	36	6:111821113_A_C	rs6568685	111821113	0.886	0.287638
