# Supplementary material for: Genomic insights into the comorbidity between type 2 diabetes and schizophrenia
Source: Schizophrenia (Heidelb). 2024 Feb 21;10(1):22. doi: 10.1038/s41537-024-00445-5 (PMC10881980; doi:10.1038/s41537-024-00445-5)
Supplement: Supplementary file 8 — Supplemental Table 7 [file 41537_2024_445_MOESM8_ESM.xlsx]

## Sheet: info_sheet
Table S7: Mendelian randomization analysis between expression of putative effector genes in disease-relevant tissues and type 2 diabetes (T2D) or schizophrenia (SCZ).
Table S7A: Mendelian randomization analysis between expression of putative effector genes in disease-relevant tissues and type 2 diabetes (T2D) or schizophrenia (SCZ).
Table S7B: European ancestry only Mendelian randomization analysis between expression of putative effector genes in disease-relevant tissues and type 2 diabetes (T2D) or schizophrenia (SCZ).
Significant results of the inverse variance weighted method after multiple testing correction are highlighted in blue.
Columns	Definition
exposure	Exposure trait of MR analysis
outcome	Outcome trait of MR analysis
method	Method used in the MR analysis
nsnp	Number of instrumental variables (IVs) included in the MR analysis
beta	Effect estimate of exposure on outcome, log(OR)
se	Standard error of beta
pval	P-value of MR analysis
OR	Odds ratio of effect of MR analysis
OR_lci95	Lower bound of 95% confidence interval of OR
OR_uci95	Upper bound of 95% confidence interval of OR
SNP	RsID of instrumental variables used in the MR analysis
Fstat	F-statistics of IVs
p.adj.fdr	FDR adjusted P-value of MR analysis

## Sheet: geneexp_MR
Table S7A: Mendelian randomization analysis between expression of putative effector genes in disease-relevant tissues and type 2 diabetes (T2D) or schizophrenia (SCZ).
Significant results after multiple testing correction with an F-stat > 10 are highlighted in blue.
exposure	outcome	method	nsnp	beta	se	pval	OR	OR_lci95	OR_uci95	SNP	Fstat	p.adj.fdr
cortex_eur.eqtl_NUS1	SCZ_multiancestry	Wald ratio	1	0.201365	0.0591793	0.000667407	1.22307	1.08912	1.37349	rs1850624	18.2442	0.0021357
cortex_eur.eqtl_LAMA4	SCZ_multiancestry	Wald ratio	1	-0.0344092	0.0698084	0.622076	0.966176	0.842625	1.10784		14.8616	0.737275
cortex_eur.eqtl_EGR2	SCZ_multiancestry	Wald ratio	1	0.192297	0.053573	0.000331398	1.21203	1.09122	1.34622	rs2297488	22.1643	0.0011783
cortex_afr.eqtl_NUS1	SCZ_multiancestry	Wald ratio	1	-0.0871931	0.0215446	5.18585e-05	0.9165	0.878604	0.95603	rs4443534	9.12803	0.000237068
cortex_afr.eqtl_LAMA4	SCZ_multiancestry	Wald ratio	1	-0.100781	0.0472283	0.0328497	0.904131	0.824195	0.99182	rs17073600	7.66193	0.0618347
cerebellum.eqtl_NUS1	SCZ_multiancestry	Wald ratio	1	0.0516862	0.015373	0.000773386	1.05305	1.02179	1.08526	rs2498588	51.3387	0.00224985
islets.eqtl_NUS1	SCZ_multiancestry	Wald ratio	1	0.186729	0.0386945	1.39487e-06	1.2053	1.11727	1.30027	rs80196932	98.8883	8.92717e-06
Excitatory.neurons.sc_eqtl_NUS1	SCZ_multiancestry	Wald ratio	1	0.983432	0.229398	1.81096e-05	2.67362	1.70542	4.19148	rs1827327	0.444059	9.65847e-05
Excitatory.neurons.sc_eqtl_LAMA4	SCZ_multiancestry	Wald ratio	1	0.903117	0.183699	8.81973e-07	2.46728	1.72128	3.5366	rs55812705	0.886267	7.05579e-06
Inhibitory.neurons.sc_eqtl_NUS1	SCZ_multiancestry	Wald ratio	1	0.423885	0.25709	0.0991919	1.52789	0.923107	2.52889	rs654128	0.12171	0.176341
Microglia.sc_eqtl_NUS1	SCZ_multiancestry	Wald ratio	1	0.252459	0.242934	0.298706	1.28719	0.799563	2.0722	rs2356498	0.19723	0.415591
cortex_eur.eqtl_NUS1	T2D_multiancestry	Wald ratio	1	-0.0830048	0.0384281	0.0307727	0.920347	0.853573	0.992344	rs1850624	18.2442	0.0615453
cortex_eur.eqtl_LAMA4	T2D_multiancestry	Wald ratio	1	-0.0567775	0.0456081	0.213169	0.944804	0.864011	1.03315		14.8616	0.324829
cortex_eur.eqtl_EGR2	T2D_multiancestry	Wald ratio	1	0.0187905	0.0339829	0.580304	1.01897	0.953309	1.08915	rs2297488	22.1643	0.71422
cerebellum.eqtl_NUS1	T2D_multiancestry	Wald ratio	1	-0.0472637	0.00948545	6.26841e-07	0.953836	0.936266	0.971735	rs2498588	51.3387	6.68631e-06
islets.eqtl_NUS1	T2D_multiancestry	Wald ratio	1	-0.155905	0.0244188	1.71829e-10	0.855641	0.815653	0.897588	rs80196932	98.8883	5.49852e-09
Excitatory.neurons.sc_eqtl_NUS1	T2D_multiancestry	Wald ratio	1	-0.759388	0.150295	4.35764e-07	0.467953	0.348552	0.628255	rs1827327	0.444059	6.68631e-06
Excitatory.neurons.sc_eqtl_LAMA4	T2D_multiancestry	Wald ratio	1	-0.482209	0.132033	0.00026003	0.617418	0.47664	0.799776	rs55812705	0.886267	0.00104012
Inhibitory.neurons.sc_eqtl_NUS1	T2D_multiancestry	Wald ratio	1	-0.467857	0.189922	0.0137621	0.626343	0.431666	0.908819	rs654128	0.12171	0.0314562
Microglia.sc_eqtl_NUS1	T2D_multiancestry	Wald ratio	1	0.397528	0.157749	0.0117355	1.48814	1.09236	2.02732	rs2356498	0.19723	0.0288873
cortex_afr.eqtl_NUS1	T2D_multiancestry	Wald ratio	1	0.114128	0.0519282	0.0279632	1.1209	1.01243	1.24099	rs9689763	21.5197	0.0596548
cortex_afr.eqtl_LAMA4	T2D_multiancestry	Wald ratio	1	0.00962614	0.0258703	0.709824	1.00967	0.959753	1.06219	rs17073600	7.66193	0.799592
Liver.eqtl_LAMA4	T2D_multiancestry	Wald ratio	1	0.0240261	0.0308906	0.4367	1.02432	0.964139	1.08825	6:112240428_a_g	21.1758	0.558976
Adipose_Subcutaneous.eqtl_LAMA4	T2D_multiancestry	Wald ratio	1	-0.0244388	0.0274936	0.374063	0.975857	0.924663	1.02989	6:112517281_a_c	63.776	0.49875
Adipose_Subcutaneous.sqtl_LAMA4	T2D_multiancestry	Wald ratio	1	0.0043408	0.018966	0.818967	1.00435	0.967701	1.04239	6:112465118_a_g	39.5261	0.845386
Adipose_Visceral_Omentum.sqtl_LAMA4	T2D_multiancestry	Wald ratio	1	-0.0193024	0.00668159	0.00386606	0.980883	0.968121	0.993813	6:112471118_g_t	157.135	0.0103095
Liver.eqtl_LAMA4	SCZ_multiancestry	Wald ratio	1	0.0820567	0.0527715	0.11996	1.08552	0.978851	1.20381	6:112240428_a_g	21.1758	0.202038
Adipose_Subcutaneous.eqtl_LAMA4	SCZ_multiancestry	Wald ratio	1	0.045315	0.0402222	0.259904	1.04636	0.967035	1.13219	6:112517281_a_c	63.776	0.378043
Adipose_Subcutaneous.sqtl_LAMA4	SCZ_multiancestry	Wald ratio	1	-0.00133697	0.0279147	0.9618	0.998664	0.945492	1.05483	6:112465118_a_g	39.5261	0.9618
Adipose_Visceral_Omentum.eqtl_NUS1	SCZ_multiancestry	Wald ratio	1	0.0101882	0.0319234	0.749617	1.01024	0.948967	1.07547	6:112652343_c_g	17.7547	0.799592
Adipose_Visceral_Omentum.eqtl_LAMA4	SCZ_multiancestry	Wald ratio	1	-0.0179297	0.0561805	0.749617	0.98223	0.879815	1.09657	6:112652343_c_g	23.0145	0.799592
Adipose_Visceral_Omentum.sqtl_LAMA4	SCZ_multiancestry	Wald ratio	1	-0.0124956	0.0100224	0.212482	0.987582	0.968372	1.00717	6:112471118_g_t	157.135	0.324829

## Sheet: geneexp_MR_european
Table S7B: European ancestry only Mendelian randomization analysis between expression of putative effector genes in disease-relevant tissues and type 2 diabetes (T2D) or schizophrenia (SCZ).
Significant results after multiple testing correction are highlighted in blue.
exposure	outcome	method	nsnp	beta	se	pval	OR	OR_lci95	OR_uci95	SNP	Fstat	p.adj.fdr
cortex_eur.eqtl_NUS1	SCZ_european	Wald ratio	1	0.236713	0.0691706	0.000621249	1.26708	1.10643	1.45105	rs1850624	18.2442	0.0026625
cortex_eur.eqtl_LAMA4	SCZ_european	Wald ratio	1	-0.0074492	0.0809777	0.926705	0.992578	0.846906	1.16331		14.8616	0.941241
cortex_eur.eqtl_EGR2	SCZ_european	Wald ratio	1	0.168331	0.0679657	0.01326	1.18333	1.03574	1.35194	rs2297488	22.1643	0.0361635
cerebellum.eqtl_NUS1	SCZ_european	Wald ratio	1	0.0695062	0.0191344	0.000280667	1.07198	1.03252	1.11295	rs2498588	51.3387	0.00140333
islets.eqtl_NUS1	SCZ_european	Wald ratio	1	0.176202	0.0447052	8.09993e-05	1.19268	1.09262	1.3019	rs80196932	98.8883	0.000485996
Excitatory.neurons.sc_eqtl_NUS1	SCZ_european	Wald ratio	1	0.86219	0.255766	0.000748923	2.36834	1.4346	3.90982	rs1827327	0.444059	0.00280846
Excitatory.neurons.sc_eqtl_LAMA4	SCZ_european	Wald ratio	1	0.94911	0.189439	5.44017e-07	2.58341	1.78213	3.74496	rs55812705	0.886267	1.63205e-05
Inhibitory.neurons.sc_eqtl_NUS1	SCZ_european	Wald ratio	1	0.537313	0.277935	0.0532073	1.7114	0.992589	2.95077	rs654128	0.12171	0.114016
Microglia.sc_eqtl_NUS1	SCZ_european	Wald ratio	1	0.343867	0.277638	0.215515	1.41039	0.818482	2.43036	rs2356498	0.19723	0.340286
cortex_eur.eqtl_NUS1	T2D_european	Wald ratio	1	-0.10145	0.0514937	0.0488213	0.903526	0.816786	0.999478	rs1850624	18.2442	0.112664
cortex_eur.eqtl_LAMA4	T2D_european	Wald ratio	1	-0.0977317	0.0605006	0.106227	0.906892	0.805483	1.02107		14.8616	0.212455
cortex_eur.eqtl_EGR2	T2D_european	Wald ratio	1	0.0267865	0.0499748	0.591959	1.02715	0.931309	1.13285	rs2297488	22.1643	0.71035
cerebellum.eqtl_NUS1	T2D_european	Wald ratio	1	-0.0685242	0.0143917	1.92289e-06	0.933771	0.907799	0.960485	rs2498588	51.3387	1.92289e-05
islets.eqtl_NUS1	T2D_european	Wald ratio	1	-0.160413	0.033435	1.60456e-06	0.851792	0.797762	0.909482	rs80196932	98.8883	1.92289e-05
Excitatory.neurons.sc_eqtl_NUS1	T2D_european	Wald ratio	1	-0.606455	0.18721	0.00119766	0.54528	0.377801	0.787003	rs1827327	0.444059	0.0039922
Excitatory.neurons.sc_eqtl_LAMA4	T2D_european	Wald ratio	1	-0.654426	0.141601	3.80752e-06	0.51974	0.393779	0.685993	rs55812705	0.886267	2.85564e-05
Inhibitory.neurons.sc_eqtl_NUS1	T2D_european	Wald ratio	1	-0.433115	0.210767	0.0398843	0.648486	0.429034	0.980188	rs654128	0.12171	0.0997108
Microglia.sc_eqtl_NUS1	T2D_european	Wald ratio	1	0.536347	0.205074	0.0089127	1.70975	1.14385	2.55561	rs2356498	0.19723	0.0267381
Liver.eqtl_LAMA4	SCZ_european	Wald ratio	1	0.0820567	0.0527715	0.11996	1.08552	0.978851	1.20381	6:112240428_a_g	21.1758	0.224925
Adipose_Subcutaneous.eqtl_LAMA4	SCZ_european	Wald ratio	1	0.0514174	0.0453136	0.256501	1.05276	0.963293	1.15054	6:112517281_a_c	63.776	0.384751
Adipose_Subcutaneous.sqtl_LAMA4	SCZ_european	Wald ratio	1	0.00360314	0.0285157	0.89945	1.00361	0.949056	1.0613	6:112465118_a_g	39.5261	0.941241
Adipose_Visceral_Omentum.eqtl_NUS1	SCZ_european	Wald ratio	1	0.00245651	0.0333267	0.941241	1.00246	0.939071	1.07013	6:112652343_c_g	17.7547	0.941241
Adipose_Visceral_Omentum.eqtl_LAMA4	SCZ_european	Wald ratio	1	-0.00432309	0.0586499	0.941241	0.995686	0.887562	1.11698	6:112652343_c_g	23.0145	0.941241
Adipose_Visceral_Omentum.sqtl_LAMA4	SCZ_european	Wald ratio	1	-0.011503	0.0121258	0.342805	0.988563	0.965345	1.01234	6:112471118_g_t	157.135	0.489721
Liver.eqtl_LAMA4	T2D_european	Wald ratio	1	0.0194139	0.0304616	0.523914	1.0196	0.96051	1.08233	6:112240428_a_g	21.1758	0.654892
Adipose_Subcutaneous.eqtl_LAMA4	T2D_european	Wald ratio	1	-0.0427679	0.0330942	0.196251	0.958134	0.897957	1.02234	6:112517281_a_c	63.776	0.327084
Adipose_Subcutaneous.sqtl_LAMA4	T2D_european	Wald ratio	1	0.0018031	0.0195002	0.926328	1.0018	0.964238	1.04084	6:112465118_a_g	39.5261	0.941241
Adipose_Visceral_Omentum.eqtl_NUS1	T2D_european	Wald ratio	1	-0.0154355	0.0242057	0.523681	0.984683	0.939057	1.03253	6:112652343_c_g	17.7547	0.654892
Adipose_Visceral_Omentum.eqtl_LAMA4	T2D_european	Wald ratio	1	0.0271642	0.0425984	0.523681	1.02754	0.945228	1.11701	6:112652343_c_g	23.0145	0.654892
Adipose_Visceral_Omentum.sqtl_LAMA4	T2D_european	Wald ratio	1	-0.012992	0.00903252	0.150333	0.987092	0.969771	1.00472	6:112471118_g_t	157.135	0.265294
